# Supplementary material for: Epidemiological characteristics and spatial-temporal clusters of hand, foot, and mouth disease in Qingdao City, China, 2013-2018
Source: PLoS One. 2020 Jun 5;15(6):e0233914. doi: 10.1371/journal.pone.0233914 (PMC7274432; doi:10.1371/journal.pone.0233914)
Supplement: S1 Data — (XLS) [file pone.0233914.s001.xls]

## Sheet: 2013
	FID	Incidence
urban-rural fringe areas.	0	4051.61	urban-rural fringe areas.
urban-rural fringe areas.	1	3016.82
urban-rural fringe areas.	2	4577.46
urban-rural fringe areas.	3	1534.65
urban-rural fringe areas.	4	4182.33
urban-rural fringe areas.	5	1534.23
urban-rural fringe areas.	6	2675.92
urban-rural fringe areas.	7	5406.02
urban-rural fringe areas.	8	1744.32
urban-rural fringe areas.	9	311.915
urban-rural fringe areas.	10	115.607
urban-rural fringe areas.	11	2761.26
urban-rural fringe areas.	12	416.667
urban-rural fringe areas.	13	2836.62
urban-rural fringe areas.	14	89.3123
urban-rural fringe areas.	15	1365.19
urban-rural fringe areas.	16	3436.25
urban-rural fringe areas.	17	1129.94
urban-rural fringe areas.	18	0
urban-rural fringe areas.	19	761.18
urban-rural fringe areas.	20	114.09
urban-rural fringe areas.	21	297.366
urban-rural fringe areas.	22	416.667
urban-rural fringe areas.	23	187.661
urban-rural fringe areas.	24	2727.97
urban-rural fringe areas.	25	3877.01
urban-rural fringe areas.	26	455.927
urban-rural fringe areas.	27	818.331
urban-rural fringe areas.	28	563.38
urban-rural fringe areas.	29	3470.88
urban-rural fringe areas.	30	910.046
urban-rural fringe areas.	31	530.504
urban-rural fringe areas.	32	552.181
urban-rural fringe areas.	33	2881.36
urban-rural fringe areas.	34	891.41
urban-rural fringe areas.	35	355.31
urban-rural fringe areas.	36	1365.19
urban-rural fringe areas.	37	1226.42
urban-rural fringe areas.	38	1203.44
urban-rural fringe areas.	39	260.514
urban-rural fringe areas.	40	1004.57
urban-rural fringe areas.	41	295.421
urban-rural fringe areas.	42	7216.49
urban-rural fringe areas.	43	8403.87
urban-rural fringe areas.	44	583.658
rural areas	45	555.193
rural areas	46	45.0857
rural areas	47	761.337
rural areas	48	494.682
rural areas	49	0
rural areas	50	0
rural areas	51	704.462
rural areas	52	533.537
rural areas	53	281.69
rural areas	54	70.1754
rural areas	55	252.207
rural areas	56	830.484
rural areas	57	573.215
rural areas	58	639.114
rural areas	59	107.701
rural areas	60	153.139
rural areas	61	225.352
rural areas	62	206.897
rural areas	63	104.493
rural areas	64	451.722
rural areas	65	305.623
rural areas	66	137.3
rural areas	67	3084.22
urban-rural fringe areas.	68	5690.54
urban-rural fringe areas.	69	1465.2
urban-rural fringe areas.	70	1225.77
urban-rural fringe areas.	71	747.581
urban areas	72	4353.29
urban areas	73	4651.16
urban areas	74	3524.9
urban areas	75	3296.7
urban areas	76	3859.65
urban areas	77	1791.81
urban areas	78	6366.05
urban areas	79	7572.99
urban areas	80	0
urban areas	81	4723.84
rural areas	82	410.116
rural areas	83	328.69
rural areas	84	199.005
rural areas	85	89.8876
rural areas	86	247.321
rural areas	87	133.749
rural areas	88	321.92
rural areas	89	314.795
rural areas	90	1049.48
rural areas	91	216.28
rural areas	92	255.232
rural areas	93	186.047
rural areas	94	142.537
rural areas	95	89.8876
rural areas	96	1264.59
rural areas	97	321.234
rural areas	98	379.075
rural areas	99	119.19
urban areas	100	1892.95
urban areas	101	2883.26
urban areas	102	4725.9
urban areas	103	1733.1
urban areas	104	1612.09
urban areas	105	6523.96
urban areas	106	2376.71
urban areas	107	2028.58
urban areas	108	0
urban areas	109	2446.04
urban areas	110	3183.72
urban areas	111	26108.4
urban areas	112	11756
urban areas	113	2288.73
urban areas	114	4464.29
urban areas	115	1343.57
urban areas	116	13351.9
urban areas	117	817.996
urban areas	118	1418.84
urban areas	119	770.848
urban areas	120	1477.83
urban areas	121	1698.9
urban areas	122	2823.86
urban areas	123	873.362
urban areas	124	2908.73
urban areas	125	1706.48
urban areas	126	898.876
urban areas	127	1801.8
urban areas	128	1199.56
urban areas	129	#DIV/0!
		1725.45

## Sheet: 2014
	FID	Incidence
urban-rural fringe areas	0	5689.42
urban-rural fringe areas	1	2681.62
urban-rural fringe areas	2	8803.2
urban-rural fringe areas	3	5612.49
urban-rural fringe areas	4	8476.15
urban-rural fringe areas	5	4769.29
urban-rural fringe areas	6	5031.75
urban-rural fringe areas	7	10501.5
urban-rural fringe areas	8	8418.07
urban-rural fringe areas	9	2283.95
urban-rural fringe areas	10	3432.49
urban-rural fringe areas	11	8280.79
urban-rural fringe areas	12	865.979
urban-rural fringe areas	13	6538.73
urban-rural fringe areas	14	4142.86
urban-rural fringe areas	15	4998.31
urban-rural fringe areas	16	7343.52
urban-rural fringe areas	17	2377.62
urban-rural fringe areas	18	1989.03
urban-rural fringe areas	19	1600.75
urban-rural fringe areas	20	451.722
urban-rural fringe areas	21	4623.79
urban-rural fringe areas	22	1195.88
urban-rural fringe areas	23	1694.52
urban-rural fringe areas	24	8273.46
urban-rural fringe areas	25	10293.7
urban-rural fringe areas	26	2556.39
urban-rural fringe areas	27	3131.75
urban-rural fringe areas	28	1672.47
urban-rural fringe areas	29	8931.3
urban-rural fringe areas	30	1736.11
urban-rural fringe areas	31	855.263
urban-rural fringe areas	32	1589.04
urban-rural fringe areas	33	3026.48
urban-rural fringe areas	34	1889.83
urban-rural fringe areas	35	979.24
urban-rural fringe areas	36	446.828
urban-rural fringe areas	37	2059.28
urban-rural fringe areas	38	1648.66
urban-rural fringe areas	39	295.421
urban-rural fringe areas	40	1132.76
urban-rural fringe areas	41	1025.64
urban-rural fringe areas	42	13763.2
urban-rural fringe areas	43	3539.29
urban-rural fringe areas	44	733.591
rural areas	45	2810.08
rural areas	46	713.33
rural areas	47	2258.59
rural areas	48	1712.33
rural areas	49	1798.11
rural areas	50	587.372
rural areas	51	2986.07
rural areas	52	3128.53
rural areas	53	5385.33
rural areas	54	1179.74
rural areas	55	4738.15
rural areas	56	0
rural areas	57	1191.09
rural areas	58	550.381
rural areas	59	160.514
rural areas	60	684.932
rural areas	61	167.973
rural areas	62	274.16
rural areas	63	51.9211
rural areas	64	673.401
rural areas	65	1458.08
rural areas	66	90.9504
rural areas	67	3183.96
urban-rural fringe areas	68	9333.61
urban-rural fringe areas	69	1719.03
urban-rural fringe areas	70	3432.05
urban-rural fringe areas	71	3287.79
urban areas	72	6069.25
urban areas	73	10301.5
urban areas	74	4239.1
urban areas	75	5496.18
urban areas	76	5574.52
urban areas	77	4196.3
urban areas	78	10170.4
urban areas	79	12699.8
urban areas	80	0
urban areas	81	5224.84
rural areas	82	952.381
rural areas	83	950.452
rural areas	84	396.17
rural areas	85	1208.05
rural areas	86	533.443
rural areas	87	621.394
rural areas	88	903
rural areas	89	522.466
rural areas	90	3781.09
rural areas	91	841.652
rural areas	92	863.821
rural areas	93	902.778
rural areas	94	385.083
rural areas	95	1208.05
rural areas	96	2613.75
rural areas	97	1375.4
rural areas	98	226.415
rural areas	99	553.578
urban areas	100	2271.25
urban areas	101	7197.76
urban areas	102	7374.35
urban areas	103	2814.47
urban areas	104	3004.51
urban areas	105	9017.22
urban areas	106	2126.4
urban areas	107	2749.77
urban areas	108	13748.9
urban areas	109	23176
urban areas	110	2956.43
urban areas	111	33333.3
urban areas	112	19970.4
urban areas	113	2742.12
urban areas	114	13461.5
urban areas	115	3099.67
urban areas	116	19502.1
urban areas	117	11991.9
urban areas	118	3384.09
urban areas	119	1141.83
urban areas	120	1299.28
urban areas	121	2039.22
urban areas	122	3001.41
urban areas	123	2986.16
urban areas	124	3811.43
urban areas	125	2218.43
urban areas	126	1258.99
urban areas	127	8558.56
urban areas	128	2072.73
urban areas	129	#DIV/0!
		3667.06

## Sheet: 2015
	FID	Incidence
urban-rural fringe areas	0	7476.45
urban-rural fringe areas	1	3761.62
urban-rural fringe areas	2	6005.69
urban-rural fringe areas	3	2478.31
urban-rural fringe areas	4	8813.34
urban-rural fringe areas	5	5234.59
urban-rural fringe areas	6	4501.61
urban-rural fringe areas	7	12870.1
urban-rural fringe areas	8	2929.56
urban-rural fringe areas	9	1137.59
urban-rural fringe areas	10	939.664
urban-rural fringe areas	11	3514.11
urban-rural fringe areas	12	674.41
urban-rural fringe areas	13	6484.39
urban-rural fringe areas	14	834.939
urban-rural fringe areas	15	2346.4
urban-rural fringe areas	16	5813.95
urban-rural fringe areas	17	3001.88
urban-rural fringe areas	18	1862.94
urban-rural fringe areas	19	912.863
urban-rural fringe areas	20	487.013
urban-rural fringe areas	21	1843.97
urban-rural fringe areas	22	812.693
urban-rural fringe areas	23	1329.63
urban-rural fringe areas	24	6053.27
urban-rural fringe areas	25	9627.76
urban-rural fringe areas	26	1258.43
urban-rural fringe areas	27	5579.87
urban-rural fringe areas	28	1412.97
urban-rural fringe areas	29	8912.59
urban-rural fringe areas	30	1540.4
urban-rural fringe areas	31	1104.61
urban-rural fringe areas	32	6723.13
urban-rural fringe areas	33	7025.76
urban-rural fringe areas	34	2439.89
urban-rural fringe areas	35	1653.8
urban-rural fringe areas	36	1094.09
urban-rural fringe areas	37	3063.06
urban-rural fringe areas	38	3006.41
urban-rural fringe areas	39	705.171
urban-rural fringe areas	40	1913.04
urban-rural fringe areas	41	1578.95
urban-rural fringe areas	42	16012.9
urban-rural fringe areas	43	5145.19
urban-rural fringe areas	44	2048.89
rural areas	45	2735.43
rural areas	46	474.684
rural areas	47	3000.58
rural areas	48	911.975
rural areas	49	1026.35
rural areas	50	503.62
rural areas	51	2536.87
rural areas	52	1988.98
rural areas	53	7844.83
rural areas	54	1010.1
rural areas	55	4122.14
rural areas	56	0
rural areas	57	953.289
rural areas	58	975.786
rural areas	59	334.288
rural areas	60	745.51
rural areas	61	251.004
rural areas	62	517.799
rural areas	63	431.034
rural areas	64	573.215
rural areas	65	805.153
rural areas	66	261.097
rural areas	67	3663.79
urban-rural fringe areas	68	8702.09
urban-rural fringe areas	69	4848.87
urban-rural fringe areas	70	2368.66
urban-rural fringe areas	71	1419.88
urban areas	72	7170.14
urban areas	73	14868.8
urban areas	74	4235.04
urban areas	75	5452.56
urban areas	76	6092.72
urban areas	77	3976.86
urban areas	78	9656.58
urban areas	79	9195.4
urban areas	80	0
urban areas	81	5633.51
rural areas	82	597.213
rural areas	83	1115.4
rural areas	84	372.787
rural areas	85	1163.72
rural areas	86	1196.45
rural areas	87	632.644
rural areas	88	1810.07
rural areas	89	375.235
rural areas	90	2628.06
rural areas	91	534.759
rural areas	92	1163.35
rural areas	93	801.425
rural areas	94	419.127
rural areas	95	1163.72
rural areas	96	4393.67
rural areas	97	1864.8
rural areas	98	482.094
rural areas	99	508.21
urban areas	100	3014.42
urban areas	101	6396.71
urban areas	102	5964.79
urban areas	103	2435.06
urban areas	104	2580.65
urban areas	105	10223
urban areas	106	2595.8
urban areas	107	2625.72
urban areas	108	4276.62
urban areas	109	21966
urban areas	110	2680.97
urban areas	111	32437.3
urban areas	112	20953.8
urban areas	113	2971.93
urban areas	114	9232.77
urban areas	115	3836.83
urban areas	116	24714
urban areas	117	14318.2
urban areas	118	4258.85
urban areas	119	803.859
urban areas	120	2172.16
urban areas	121	2743.75
urban areas	122	3307.19
urban areas	123	1801.8
urban areas	124	4446.55
urban areas	125	2461.54
urban areas	126	1031.37
urban areas	127	4270.46
urban areas	128	2407
urban areas	129	#DIV/0!
		3550.34

## Sheet: 2016
	FID	Incidence
urban-rural fringe areas	0	3631.09
urban-rural fringe areas	1	5458.44
urban-rural fringe areas	2	5020.27
urban-rural fringe areas	3	4072.7
urban-rural fringe areas	4	6721.43
urban-rural fringe areas	5	2746.25
urban-rural fringe areas	6	4756.1
urban-rural fringe areas	7	8089.47
urban-rural fringe areas	8	2922.65
urban-rural fringe areas	9	2085.77
urban-rural fringe areas	10	955.276
urban-rural fringe areas	11	635.386
urban-rural fringe areas	12	630.601
urban-rural fringe areas	13	5086.52
urban-rural fringe areas	14	1496.67
urban-rural fringe areas	15	2135.38
urban-rural fringe areas	16	4842.9
urban-rural fringe areas	17	7868.85
urban-rural fringe areas	18	838.323
urban-rural fringe areas	19	400.291
urban-rural fringe areas	20	474.158
urban-rural fringe areas	21	1392.37
urban-rural fringe areas	22	317.684
urban-rural fringe areas	23	742.819
urban-rural fringe areas	24	4812.23
urban-rural fringe areas	25	11124.2
urban-rural fringe areas	26	1241.75
urban-rural fringe areas	27	7761.48
urban-rural fringe areas	28	381.888
urban-rural fringe areas	29	8767.12
urban-rural fringe areas	30	1713.18
urban-rural fringe areas	31	404.858
urban-rural fringe areas	32	1293.66
urban-rural fringe areas	33	2815.43
urban-rural fringe areas	34	770.96
urban-rural fringe areas	35	649.984
urban-rural fringe areas	36	1751.82
urban-rural fringe areas	37	1846.32
urban-rural fringe areas	38	2329.64
urban-rural fringe areas	39	1198.91
urban-rural fringe areas	40	2007.4
urban-rural fringe areas	41	549.149
urban-rural fringe areas	42	9039.84
urban-rural fringe areas	43	3237.74
urban-rural fringe areas	44	723.534
rural areas	45	1715.73
rural areas	46	844.347
rural areas	47	2232.58
rural areas	48	1032.64
rural areas	49	3974.05
rural areas	50	166.898
rural areas	51	1513.65
rural areas	52	2997.35
rural areas	53	4304.93
rural areas	54	573.215
rural areas	55	3043.67
rural areas	56	0
rural areas	57	891.795
rural areas	58	484.34
rural areas	59	0
rural areas	60	434.648
rural areas	61	48.9716
rural areas	62	42.7168
rural areas	63	92.081
rural areas	64	79.713
rural areas	65	929.095
rural areas	66	83.022
rural areas	67	3228.12
urban-rural fringe areas	68	33035.7
urban-rural fringe areas	69	1797.1
urban-rural fringe areas	70	2468.44
urban-rural fringe areas	71	1112.76
urban areas	72	4099.1
urban areas	73	13920.5
urban areas	74	2364.03
urban areas	75	3554.72
urban areas	76	6875.93
urban areas	77	2555.25
urban areas	78	3253.29
urban areas	79	9275.73
urban areas	80	3588.97
urban areas	81	3814.29
rural areas	82	430.504
rural areas	83	682.975
rural areas	84	201.034
rural areas	85	1022.15
rural areas	86	404.561
rural areas	87	296.736
rural areas	88	705.596
rural areas	89	119.856
rural areas	90	1423.34
rural areas	91	209.644
rural areas	92	328.638
rural areas	93	680.128
rural areas	94	253.165
rural areas	95	1022.15
rural areas	96	921.659
rural areas	97	580.973
rural areas	98	773.694
rural areas	99	112.655
urban areas	100	2916.93
urban areas	101	2749.49
urban areas	102	3289.27
urban areas	103	1185.57
urban areas	104	1527.33
urban areas	105	3415.84
urban areas	106	3021.33
urban areas	107	3651.56
urban areas	108	4459.12
urban areas	109	4961.24
urban areas	110	2004.26
urban areas	111	18840.6
urban areas	112	15439.7
urban areas	113	2670.94
urban areas	114	3832.99
urban areas	115	2551.02
urban areas	116	10344.8
urban areas	117	15690.9
urban areas	118	3709.95
urban areas	119	885.827
urban areas	120	1467.18
urban areas	121	1956.67
urban areas	122	2075.19
urban areas	123	2112.21
urban areas	124	2980.77
urban areas	125	1023.39
urban areas	126	1134.14
urban areas	127	1936.38
urban areas	128	2076
urban areas	129	#DIV/0!
		2680.71

## Sheet: 2017
	Incidence
urban-rural fringe areas	5672.03
urban-rural fringe areas	3265.31
urban-rural fringe areas	3656.36
urban-rural fringe areas	2759.95
urban-rural fringe areas	6568.17
urban-rural fringe areas	2827.23
urban-rural fringe areas	3875.97
urban-rural fringe areas	7327.24
urban-rural fringe areas	1872.4
urban-rural fringe areas	292.266
urban-rural fringe areas	333.195
urban-rural fringe areas	140.647
urban-rural fringe areas	222.859
urban-rural fringe areas	3219.32
urban-rural fringe areas	212.653
urban-rural fringe areas	1085.62
urban-rural fringe areas	2016.77
urban-rural fringe areas	2437.11
urban-rural fringe areas	229.753
urban-rural fringe areas	314.136
urban-rural fringe areas	181.901
urban-rural fringe areas	1255.68
urban-rural fringe areas	135.455
urban-rural fringe areas	554.236
urban-rural fringe areas	3494.89
urban-rural fringe areas	6524.69
urban-rural fringe areas	186.15
urban-rural fringe areas	1497.96
urban-rural fringe areas	209.314
urban-rural fringe areas	6337.62
urban-rural fringe areas	1289.44
urban-rural fringe areas	981.873
urban-rural fringe areas	1841.54
urban-rural fringe areas	6040.73
urban-rural fringe areas	2966.51
urban-rural fringe areas	1193.93
urban-rural fringe areas	4373.18
urban-rural fringe areas	2291.72
urban-rural fringe areas	3007.52
urban-rural fringe areas	1785.71
urban-rural fringe areas	2938.09
urban-rural fringe areas	981.461
urban-rural fringe areas	14858
urban-rural fringe areas	2847.96
urban-rural fringe areas	1587.9
rural areas	4559.22
rural areas	1013.76
rural areas	3870.34
rural areas	1937.92
rural areas	7120
rural areas	1151.95
rural areas	3621.24
rural areas	2668.06
rural areas	10875.3
rural areas	1336.07
rural areas	5263.16
rural areas	0
rural areas	893.389
rural areas	970.246
rural areas	182.149
rural areas	310.945
rural areas	98.0873
rural areas	470.689
rural areas	461.042
rural areas	399.202
rural areas	685.602
rural areas	41.58
rural areas	6250
urban-rural fringe areas	25984.3
urban-rural fringe areas	2453.99
urban-rural fringe areas	1916.33
urban-rural fringe areas	3211.99
urban areas	4991.71
urban areas	17493.5
urban areas	3934.38
urban areas	5335.63
urban areas	13755.2
urban areas	3238.1
urban areas	4108.29
urban areas	12908.9
urban areas	5244.88
urban areas	4588.13
rural areas	370.37
rural areas	511.094
rural areas	173.01
rural areas	1254.28
rural areas	516.987
rural areas	558.451
rural areas	683.928
rural areas	320.899
rural areas	3552.47
rural areas	534.24
rural areas	518.379
rural areas	1280.14
rural areas	290.434
rural areas	1254.28
rural areas	2467.23
rural areas	947.522
rural areas	64.7249
rural areas	113.08
urban areas	2017.65
urban areas	4149.8
urban areas	4767.73
urban areas	1741.8
urban areas	1797.84
urban areas	4330.71
urban areas	2355.71
urban areas	2055.09
urban areas	6321.84
urban areas	4739.88
urban areas	2882.58
urban areas	17277.5
urban areas	14939
urban areas	2655.34
urban areas	4897.96
urban areas	3079.71
urban areas	10095.2
urban areas	16279.1
urban areas	2681.56
urban areas	540.806
urban areas	887.346
urban areas	1745.4
urban areas	3155.05
urban areas	1846.97
urban areas	2401.54
urban areas	693.937
urban areas	1133.26
urban areas	1382.17
urban areas	1793.25
urban areas	#DIV/0!
	2802.29

## Sheet: 2018
	FID	Incidence
urban-rural fringe areas	0	5715.64
urban-rural fringe areas	1	3459.64
urban-rural fringe areas	2	4665.9
urban-rural fringe areas	3	2269.19
urban-rural fringe areas	4	6018.28
urban-rural fringe areas	5	3043.63
urban-rural fringe areas	6	5219.68
urban-rural fringe areas	7	6167.47
urban-rural fringe areas	8	5059.5
urban-rural fringe areas	9	1075.74
urban-rural fringe areas	10	650.936
urban-rural fringe areas	11	1190.48
urban-rural fringe areas	12	621.891
urban-rural fringe areas	13	6484.36
urban-rural fringe areas	14	1246.11
urban-rural fringe areas	15	3380.68
urban-rural fringe areas	16	4713.43
urban-rural fringe areas	17	2611.37
urban-rural fringe areas	18	785.193
urban-rural fringe areas	19	817.996
urban-rural fringe areas	20	577.521
urban-rural fringe areas	21	965.301
urban-rural fringe areas	22	429.894
urban-rural fringe areas	23	850.472
urban-rural fringe areas	24	5085.51
urban-rural fringe areas	25	9247.79
urban-rural fringe areas	26	981.461
urban-rural fringe areas	27	2925.53
urban-rural fringe areas	28	868.677
urban-rural fringe areas	29	6130.6
urban-rural fringe areas	30	1116.56
urban-rural fringe areas	31	112.444
urban-rural fringe areas	32	2082.45
urban-rural fringe areas	33	3869.86
urban-rural fringe areas	34	1297.88
urban-rural fringe areas	35	736.707
urban-rural fringe areas	36	689.655
urban-rural fringe areas	37	2006.96
urban-rural fringe areas	38	1549.94
urban-rural fringe areas	39	859.291
urban-rural fringe areas	40	2602.81
urban-rural fringe areas	41	757.576
urban-rural fringe areas	42	10946.1
urban-rural fringe areas	43	2324.52
urban-rural fringe areas	44	1463.41
rural areas	45	2206.53
rural areas	46	861.141
rural areas	47	2446.04
rural areas	48	976.721
rural areas	49	1106.57
rural areas	50	625.34
rural areas	51	1697.79
rural areas	52	1996.37
rural areas	53	5609.11
rural areas	54	0
rural areas	55	2414.83
rural areas	56	0
rural areas	57	890.208
rural areas	58	612.311
rural areas	59	90.7853
rural areas	60	526.642
rural areas	61	195.503
rural areas	62	639.386
rural areas	63	367.647
rural areas	64	397.772
rural areas	65	439.239
rural areas	66	124.275
rural areas	67	7659.27
urban-rural fringe areas	68	29831.9
urban-rural fringe areas	69	1636.66
urban-rural fringe areas	70	2243.93
urban-rural fringe areas	71	1326.82
urban areas	72	4319.27
urban areas	73	11055.3
urban areas	74	3396.13
urban areas	75	4049.59
urban areas	76	7265.52
urban areas	77	4209.88
urban areas	78	5703.86
urban areas	79	8309.94
urban areas	80	4606.14
urban areas	81	5276.6
rural areas	82	430.504
rural areas	83	844.72
rural areas	84	488.365
rural areas	85	1760.36
rural areas	86	367.918
rural areas	87	816.327
rural areas	88	608.421
rural areas	89	0
rural areas	90	1503.76
rural areas	91	693.66
rural areas	92	657.586
rural areas	93	255.102
rural areas	94	162.808
rural areas	95	1760.36
rural areas	96	4147.47
rural areas	97	371.96
rural areas	98	386.847
rural areas	99	300.526
urban areas	100	1622.97
urban areas	101	4408.82
urban areas	102	3841.5
urban areas	103	1877.22
urban areas	104	2808.54
urban areas	105	4773.5
urban areas	106	2448.98
urban areas	107	2467.53
urban areas	108	5407.01
urban areas	109	5644.55
urban areas	110	2643.73
urban areas	111	22697.8
urban areas	112	11167
urban areas	113	3207.15
urban areas	114	3501.68
urban areas	115	3407.46
urban areas	116	18284.6
urban areas	117	13133.6
urban areas	118	3650.44
urban areas	119	827.251
urban areas	120	2061.86
urban areas	121	1658.6
urban areas	122	3033.91
urban areas	123	3198.43
urban areas	124	3897.34
urban areas	125	578.244
urban areas	126	1160.09
urban areas	127	1915.18
urban areas	128	2122.48
urban areas	129	#DIV/0!
		2852.95
